# Supplementary material for: Is Twelve Hours Really the Optimum Photoperiod for Promoting Flowering in Indoor-Grown Cultivars of Cannabis sativa?
Source: Plants (Basel). 2023 Jul 10;12(14):2605. doi: 10.3390/plants12142605 (PMC10386198; doi:10.3390/plants12142605)
Supplement: Supplementary file 1 [file plants-12-02605-s001.zip]

Archive with 1 entries (1 files):
- plants-2358750-supplementary.pdf
